# Supplementary material for: Altered Extracellular Vesicle-Derived Protein and microRNA Signatures in Bronchoalveolar Lavage Fluid from Patients with Chronic Obstructive Pulmonary Disease
Source: Cells. 2024 May 30;13(11):945. doi: 10.3390/cells13110945 (PMC11171984; doi:10.3390/cells13110945)
Supplement: Supplementary file 1 [file cells-13-00945-s001.zip]

Archive with 1 entries (1 files):
- cells-2824770-supplementary.pdf
